# Supplementary material for: Tegaserod Stimulates 5-HT4 Serotonin Receptors in the Isolated Human Atrium
Source: Int J Mol Sci. 2024 Oct 17;25(20):11133. doi: 10.3390/ijms252011133 (PMC11508481; doi:10.3390/ijms252011133)
Supplement: Supplementary file 1 [file ijms-25-11133-s001.zip]

Archive with 1 entries (1 files):
- ijms-3227703-supplementary.pdf
